# Supplementary material for: Social isolation and 59 common health conditions: insights from observational and genetics analyses
Source: BMC Med. 2026 Mar 23;24:282. doi: 10.1186/s12916-026-04784-1 (PMC13134139; doi:10.1186/s12916-026-04784-1)
Supplement: Supplementary file 2 — Additional file 2: Tables S1-S28. Table S1 - Information about exposures, outcomes, covariables, and explanatory factors in UK Biobank. Table S2 - Information regarding the studies and consortia included in MR analyses. Table S3 - Information on SNPs used as instrumental variables for social isolation (n=13). Table S4- Information on SNPs used as instrumental variables for living alone (n=24). Table S5 - Information on SNPs used as instrumental variables for little contact with family or friends (n=109). Table S6 - Information on SNPs used as instrumental variables for fewer leisure/social activities (n=81). Table S7 - Information on SNPs used as instrumental variables for social isolation behavior identified by Socrates et al. (n=17). Table S8 - Definition of outcome measures in the FinnGen consortium in MR analyses. Table S9 - Baseline characteristics of participants after propensity score matching. Table S10 - Associations of social isolation and items with multiple diseases among participants from UK Biobank. Table S11 - Associations between social isolation and multiple fatal or non-fatal diseases among participants from UK Biobank. Table S12 - Associations between items of social isolation and multiple fatal or non-fatal diseases among participants from UK Biobank. Table S13 - Sensitivity analysis of associations of social isolation and items with multiple diseases among participants from UK Biobank with complete variable data. Table S14 - Sensitivity analysis of associations of social isolation and items with multiple diseases among participants from UK Biobank after excluding the events occurring within the first two years. Table S15 - Sensitivity analysis of associations of social isolation and multiple diseases among participants from UK Biobank by using competing risk regression. Table S16 - Sensitivity analysis of associations of social isolation and items with multiple diseases among participants from UK Biobank after propensity score matching. Table S1 [file 12916_2026_4784_MOESM2_ESM.xlsx]

## Sheet: Contents
Additional file 2
Title: Social isolation and 59 common health conditions: insights from observational and genetics analyses
Table S1	Information about exposures, outcomes, covariables, and explanatory factors in UK Biobank
Table S2	Information regarding the studies and consortia included in MR analyses
Table S3	Information on SNPs used as instrumental variables for social isolation (n=13)
Table S4	Information on SNPs used as instrumental variables for living alone (n=24)
Table S5	Information on SNPs used as instrumental variables for little contact with family or friends (n=109)
Table S6	Information on SNPs used as instrumental variables for fewer leisure/social activities (n=81)
Table S7	Information on SNPs used as instrumental variables for social isolation behavior identified by Socrates et al. (n=17)
Table S8	Definition of outcome measures in the FinnGen consortium in MR analyses
Table S9	Baseline characteristics of participants after propensity score matching
Table S10	Associations of social isolation and items with multiple diseases among participants from UK Biobank
Table S11	Associations between social isolation and multiple fatal or non-fatal diseases among participants from UK Biobank
Table S12	Associations between items of social isolation and multiple fatal or non-fatal diseases among participants from UK Biobank
Table S13	Sensitivity analysis of associations of social isolation and items with multiple diseases among participants from UK Biobank with complete variable data
Table S14	Sensitivity analysis of associations of social isolation and items with multiple diseases among participants from UK Biobank after excluding the events occurring within the first two years
Table S15	Sensitivity analysis of associations of social isolation and multiple diseases among participants from UK Biobank by using competing risk regression
Table S16	Sensitivity analysis of associations of social isolation and items with multiple diseases among participants from UK Biobank after propensity score matching
Table S17	Sensitivity analysis of associations between social isolation and negative control outcome (nonsuppurative otitis media) among participants from UK Biobank
Table S18	Sensitivity analysis of associations of social isolation and items with multiple diseases among participants from UK Biobank after inverse probability weighting
Table S19	Subgroup analyses of associations of social isolation and multiple diseases among participants from UK Biobank stratified by age
Table S20	Subgroup analyses of associations of social isolation and multiple diseases among participants from UK Biobank stratified by sex
Table S21	Subgroup analyses of associations of social isolation and multiple diseases among participants from UK Biobank stratified by loneliness status
Table S22	Sensitivity analysis of the causal effects of social isolation on multiple diseases in EBI and FinnGen using multiple Mendelian randomization methods
Table S23	Sensitivity analysis of the causal effects of multiple diseases on social isolation in EBI and FinnGen using multiple Mendelian randomization methods
Table S24	Sensitivity analysis of the causal effects of 3 items on multiple diseases in EBI and FinnGen using multiple Mendelian randomization methods
Table S25	Sensitivity analysis of the causal effects of multiple diseases on 3 items in EBI and FinnGen using multiple Mendelian randomization methods
Table S26	Sensitivity analysis of the causal effects of social isolation behavior identified by Socrates et al. on multiple diseases in EBI and FinnGen using multiple Mendelian randomization methods
Table S27	Results of Cox-based mediation analysis (social isolation)
Table S28	Results of Cox-based mediation analysis (living alone)

## Sheet: Table S1
Table S1 . Information about exposures, outcomes, covariables, and explanatory factors in UK Biobank
Variables	Field ID	ICD-10 code
Exposures
Social isolation
Living alone	709
Little contact with family or friends	1031
Fewer leisure/social activities	6160
Outcomes
Cancers		C00-C97
Lung cancer		C34
Breast cancer		C50
Bladder cancer		C76
Colorectal cancer		C19-C20
Non Hodgkin lymphoma		C82-C85
Prostate cancer		C61
Diseases of the circulatory system		I00–I99
Ischemic heart disease		I20-I25
Stroke		I60-I64
Atrial fibrillation		I50, I42.0, I42.6, I42.7, I42.9, I11.0
Peripheral arterial disease		I70, I73.8, I73.9
Hypertension		I10-I15
Venous thromboembolism		I26, I80-I82
Haemorrhoids		I84
Diseases of the digestive system		K00-K93
Chronic liver disease		K70-K77
Gallbladder, biliary tract and pancreas disease		K80-K87
Inflammatory bowel disease		K50-K51
Esophagus, stomach and duodenum disease		K20-K31
Diverticular disease of intestine		K57
Endocrine, nutritional and metabolic diseases		E00-E90
Type 2 diabetes mellitus		E11
Hyperthyroidism		E05
Hypothyroidism		E03
Obesity		E66
Diseases of the genitourinary system		N00-N99
Urolithiasis		N20-N23
Bladder disease		N30-N33
Hyperplasia of prostate		N40
Diseases of the hematopoietic system		D50-D89
Anaemias		D50-D53, D55-D59, D60-D64
Haemorrhagic disease		D65-D69
Diseases of the musculoskeletal system and connective tissue		M00-M99
Gout		M10
Rheumatoid arthritis		M05-M06
Spondylosis		M47
Diseases of the nervous system		G00-G99
Alzheimer's disease		F00, G30
Parkinson's disease		G20-G21
Epilepsy		G40
Migraine		G43
Diseases of the respiratory system		J00-J99
Asthma		J45-J46
Chronic obstructive pulmonary disease		J40-J44
Other upper respiratory diseases		J30-J39
Mental and behavioural disorders		F00-F99
Depression		F31.3, F31.4, F31.5, F32, F33
Anxiety		F40, F41
Bipolar affective disorder		F31
Sleep apnea		G47.3
Psychoactive substance abuse		F43.1
Suicide		X60-X84, Y10-Y34, Y87, Y89.9
Diseases of the eye and adnexa		H00-H59
Glaucoma		H40-H42
Cataract		H25, H26
Diseases of the ear and mastoid process		H60-H95
Hearing loss		H90, H91
Disorders of vestibular function		H81
Diseases of the skin and subcutaneous tissue		L00-L99
Atopic dermatitis		L20
Psoriasis		L40
Infectious diseases		A00-B99
Gastrointestinal infection		A00-A09
Influenza		J09-J11
Pneumonia		J12-J18
Urinary tract infection		N10, N13.6, N15.1, N30.0, N39.0
All-cause mortality
Cancer mortality		C00-C97
Circulatory mortality		I00–I99
Digestive mortality		K00-K93
Infectious mortality		A00-B99
Respiratory mortality		J00-J99
Potential covariables and explanatory factors
Age	21003
Sex	31
Ethnicity	21000
Assessment center	54
Townsend Deprivation Index	189
Education level	6138
Employment	6142
Healthy diet score	1289, 1299, 1309, 1319, 1329, 1339, 1369, 1379, 1389, 1349
Smoking status	20116
Alcohol intake frequency	1558
BMI	21001
Sleep duration	1160
Physical activity	22038, 22039
Loneliness status	2020, 2110
Depression symptoms	2050, 2060
Leukocytes	30000
Platelets	30080
Platelet crit	30090
Lymphocytes	30120
Monocytes	30130
Neutrophils	30140
Eosinophils	30150
Basophils	30160
C-reactive protein	30710
History of long-standing illness	2188
Use of cholesterol-lowering medication	20003/6153/6177
Use of antihypertensive medication	20003/6153/6177
NMR metabolomics data	Category 220
Proteomics data	Category 1839
BMI, body mass index; ICD, International Classification of Diseases.

## Sheet: Table S2
Table S2 . Information regarding the studies and consortia included in MR analyses
Traits	Consortium	Participants	Adjustments	Web source/GWAS ID
Social isolation
Number in household	UK Biobank	-	Sex, birth year, genotyping batch and first four principal components	https://gwas.mrcieu.ac.uk/datasets/ukb-b-5445
Frequency of friend/family visits	UK Biobank	-	Sex, birth year, genotyping batch and first four principal components	https://gwas.mrcieu.ac.uk/datasets/ukb-b-5379
Leisure/social activities: None of the above	UK Biobank	140,035 cases/321,334 controls	Sex, birth year, genotyping batch and first four principal components	https://gwas.mrcieu.ac.uk/datasets/ukb-b-5076
Lung cancer	EBI1	2,120 cases/454,228 controls	Sex, age and principal components	https://www.ebi.ac.uk/gwas GCST90041821
	FinnGen	6,340 cases/314,193 controls	Sex, age, genotyping batch and the first ten genetic principal components	https://www.finngen.fi/en/access_results
Stroke	EBI2	6,925 cases/477,673 controls	Sex, Age, BMI, assessment center, ethnicity, batch, and the first 20 genetic principal components	https://www.ebi.ac.uk/gwas GCST90038613
	FinnGen	43,132 cases/297,867 controls	Sex, age, genotyping batch and the first ten genetic principal components	https://www.finngen.fi/en/access_results
Peripheral arterial disease	EBI3	11,226 cases/649,565 controls	Age, age2, sex, time period from sampling to biobanking and top 20 genotype principal components	https://www.ebi.ac.uk/gwas GCST90018890
	FinnGen	2,489 cases/381,977 controls	Sex, age, genotyping batch and the first ten genetic principal components	https://www.finngen.fi/en/access_results
Hypertension	EBI4	322,448 cases/105,690 controls	Age, sex, and the first ten genetic principal components	https://www.ebi.ac.uk/gwas GCST90475919
	FinnGen	122,996 cases/289,117 controls	Sex, age, genotyping batch and the first ten genetic principal components	https://www.finngen.fi/en/access_results
Venous thromboembolism	EBI5	1,466 cases/31,042 controls	age, age2, sex, age*sex, 20 first principal components	https://www.ebi.ac.uk/gwas GCST90399741
	FinnGen	21,021 cases/391,160 controls	Sex, age, genotyping batch and the first ten genetic principal components	https://www.finngen.fi/en/access_results
Chronic liver disease	EBI2	13,495 cases/471,103 controls	Sex, Age, BMI, assessment center, ethnicity, batch, and the first 20 genetic principal components	https://www.ebi.ac.uk/gwas GCST90038622
	FinnGen	11,934 cases/400,247 controls	Sex, age, genotyping batch and the first ten genetic principal components	https://www.finngen.fi/en/access_results
Diverticular disease of intestine	EBI4	60,821 cases/330,833 controls	Age, sex, and the first ten genetic principal components	https://www.ebi.ac.uk/gwas GCST90476073
	FinnGen	33,619 cases/329,381 controls	Sex, age, genotyping batch and the first ten genetic principal components	https://www.finngen.fi/en/access_results
Type 2 diabetes mellitus	EBI3	84,224 cases/583,280 controls	Age, age2, sex, time period from sampling to biobanking and top 20 genotype principal components	https://www.ebi.ac.uk/gwas GCST90018926
	FinnGen	42,593 cases/337,038 controls	Sex, age, genotyping batch and the first ten genetic principal components	https://www.finngen.fi/en/access_results
Obesity	EBI4	169,600 cases/244,254 controls	Age, sex, and the first ten genetic principal components	https://www.ebi.ac.uk/gwas GCST90475762
	FinnGen	23,971 cases/388,084 controls	Sex, age, genotyping batch and the first ten genetic principal components	https://www.finngen.fi/en/access_results
Hyperplasia of prostate	EBI4	138,928 cases/243,435 controls	Age, sex, and the first ten genetic principal components	https://www.ebi.ac.uk/gwas GCST90476153
	FinnGen	32,956 cases/130,139 controls	Sex, age, genotyping batch and the first ten genetic principal components	https://www.finngen.fi/en/access_results
Anaemias	EBI2	5,259 cases/479,339 controls	Sex, Age, BMI, assessment center, ethnicity, batch, and the first 20 genetic principal components	https://www.ebi.ac.uk/gwas GCST90038678
	FinnGen	30,092 cases/94,450 controls	Sex, age, genotyping batch and the first ten genetic principal components	https://www.finngen.fi/en/access_results
Gout	EBI4	42,034 cases/397,989 controls	Age, sex, and the first ten genetic principal components	https://www.ebi.ac.uk/gwas GCST90475735
	FinnGen	9,568 cases/262,844 controls	Sex, age, genotyping batch and the first ten genetic principal components	https://www.finngen.fi/en/access_results
Rheumatoid arthritis	EBI4	25,533 cases/290,135 controls	Age, sex, and the first ten genetic principal components	https://www.ebi.ac.uk/gwas GCST90479433
	FinnGen	13,621 cases/262,844 controls	Sex, age, genotyping batch and the first ten genetic principal components	https://www.finngen.fi/en/access_results
Spondylosis	EBI6	7,930 cases/391,917 controls	Sex, birth year, and principal components 1 to 4	https://www.ebi.ac.uk/gwas GCST90436661
	FinnGen	21,876 cases/294,770 controls	Sex, age, genotyping batch and the first ten genetic principal components	https://www.finngen.fi/en/access_results
Chronic obstructive pulmonary disease	EBI3	17,547 cases/617,598 controls	Age, age2, sex, time period from sampling to biobanking and top 20 genotype principal components	https://www.ebi.ac.uk/gwas GCST90018807
	FinnGen	20,066 cases/338,303 controls	Sex, age, genotyping batch and the first ten genetic principal components	https://www.finngen.fi/en/access_results
Depression	EBI1	53,752 cases/29,524 controls	Sex, age and principal components	https://www.ebi.ac.uk/gwas GCST90042787
	FinnGen	47,696 cases/359,290 controls	Sex, age, genotyping batch and the first ten genetic principal components	https://www.finngen.fi/en/access_results
Anxiety	EBI7	21,606 cases/480,868 controls	Sex, age, age2, education, Townsend deprivation index, assessment center, genotyping batch, and the scores of the first 10 genomic principal component axes	https://www.ebi.ac.uk/gwas GCST90225528
	FinnGen	44,663 cases/301,879 controls	Sex, age, genotyping batch and the first ten genetic principal components	https://www.finngen.fi/en/access_results
Bipolar affective disorder	EBI6	1,064 cases/365,476 controls	Sex, birth year, and principal components 1 to 4	https://www.ebi.ac.uk/gwas GCST90435858
	FinnGen	7,569 cases/359,290 controls	Sex, age, genotyping batch and the first ten genetic principal components	https://www.finngen.fi/en/access_results
Psychoactive substance abuse	EBI1	8,803 cases/137,303 controls	Sex, age and principal components	https://www.ebi.ac.uk/gwas GCST90042762
	FinnGen	25,459 cases/301,879 controls	Sex, age, genotyping batch and the first ten genetic principal components	https://www.finngen.fi/en/access_results
Suicide	EBI1	3,288 cases/2,895 controls	Sex, age and principal components	https://www.ebi.ac.uk/gwas GCST90042799
	FinnGen	9,771 cases/402,410 controls	Sex, age, genotyping batch and the first ten genetic principal components	https://www.finngen.fi/en/access_results
Pneumonia	EBI3	24,310 cases/634,715 controls	Age, age2, sex, time period from sampling to biobanking and top 20 genotype principal components	https://www.ebi.ac.uk/gwas GCST90018901
	FinnGen	63,377 cases/348,804 controls	Sex, age, genotyping batch and the first ten genetic principal components	https://www.finngen.fi/en/access_results
EBI, European Bioinformatics Institute; MR, Mendelian randomization.
Reference: 1. Jiang L, Zheng Z, Fang H, Yang J. A generalized linear mixed model association tool for biobank-scale data. Nat Genet. 2021;53(11):1616-1621. doi:10.1038/s41588-021-00954-4. Epub 2021 Nov 4. PMID: 34737426. 2. Dönertaş HM, Fabian DK, Valenzuela MF, Partridge L, Thornton JM. Common genetic associations between age-related diseases. Nat Aging. 2021;1(4):400-412. doi:10.1038/s43587-021…

## Sheet: Table S3
Table S3. Information on SNPs used as instrumental variables for social isolation (n=13)
SNP	Effect allele	Other allele	Beta	SE	P-value	R2	F-statistic
rs77806213	T	C	0.00574838	0.00117965	1.1e-06	6.47855e-06	23.7456
rs10865306	T	C	-0.00470558	0.000961183	9.8e-07	6.53898e-06	23.9671
rs10496344	T	C	0.00271881	0.000580268	2.79e-06	5.98959e-06	21.9534
rs16839150	G	A	0.00754372	0.0015497	1.13e-06	6.46503e-06	23.696
rs62250661	C	A	-0.0034481	0.000727799	2.16e-06	6.12396e-06	22.4459
rs79919393	C	T	-0.01353	0.0025879	1.71e-07	7.45746e-06	27.3336
rs195852	C	T	0.00382712	0.000825057	3.51e-06	5.87046e-06	21.5168
rs62477308	C	T	0.00462679	0.000820488	1.71e-08	8.6758e-06	31.7991
rs7015715	T	G	0.00480572	0.000978706	9.09e-07	6.5782e-06	24.1108
rs10099728	C	T	0.00545577	0.00101553	7.77e-08	7.87445e-06	28.862
rs74706937	G	A	0.010548	0.00228678	3.98e-06	5.80479e-06	21.2761
rs6538300	G	A	-0.00416793	0.000836675	6.31e-07	6.77051e-06	24.8157
rs12897735	G	C	0.0157754	0.00343079	4.26e-06	5.76859e-06	21.1434
SE, standard error; SNP, single nucleotide polymorphism.

## Sheet: Table S4
Table S4. Information on SNPs used as instrumental variables for living alone (n=24)
SNP	Effect allele	Other allele	Eaf	Beta	SE	P-value	R2	F-statistic
rs61768876	A	G	0.14305	0.0100613	0.00212983	2.30001e-06	4.85122e-05	22.316
rs148931654	A	T	0.021291	0.0248711	0.00525366	2.19999e-06	4.8719e-05	22.4112
rs4662414	G	A	0.446475	-0.00688682	0.00147869	3.2e-06	4.71537e-05	21.6911
rs16839150	A	G	0.070372	-0.01524	0.00289807	1.5e-07	6.01145e-05	27.6535
rs6550358	G	T	0.711306	-0.00781598	0.00162538	1.5e-06	5.02677e-05	23.1236
rs78598592	A	G	0.010171	-0.0367358	0.00767354	1.7e-06	4.98218e-05	22.9185
rs11722932	C	G	0.200511	0.00853331	0.00185191	4.09996e-06	4.61561e-05	21.2321
rs13136777	G	A	0.497364	-0.00681667	0.00147776	4e-06	4.62562e-05	21.2782
rs664366	G	A	0.710989	-0.00757611	0.00162005	2.90001e-06	4.7541e-05	21.8692
rs187074468	G	T	0.00704	0.0420485	0.00916483	4.49997e-06	4.576e-05	21.0499
rs79919393	T	C	0.030269	0.0256765	0.00450152	1.2e-08	7.07255e-05	32.535
rs195852	T	C	0.358836	-0.00782107	0.00153814	3.69999e-07	5.62043e-05	25.8547
rs6557171	C	T	0.660269	0.00734772	0.00155518	2.30001e-06	4.85262e-05	22.3225
rs62477308	T	C	0.486006	-0.00877511	0.00147994	2.99999e-09	7.64253e-05	35.1573
rs62501007	A	G	0.165103	-0.00948611	0.00199475	2e-06	4.91622e-05	22.615
rs10099728	T	C	0.177264	-0.0108465	0.00192566	1.79999e-08	6.89674e-05	31.7262
rs74706937	A	G	0.039017	-0.0189817	0.00413503	4.39997e-06	4.58085e-05	21.0723
rs6538300	A	G	0.629685	0.00837954	0.00152743	4.09996e-08	6.54249e-05	30.0965
rs117239666	C	G	0.01452	-0.0295316	0.00626358	2.39999e-06	4.83238e-05	22.2294
rs11065987	G	A	0.416412	0.00701813	0.00149062	2.5e-06	4.81883e-05	22.167
rs12897735	C	G	0.014145	-0.0290322	0.00626124	3.50002e-06	4.67382e-05	21.4999
rs8112824	C	A	0.033582	-0.0194507	0.00407513	1.79999e-06	4.95244e-05	22.7817
rs6078329	G	A	0.430998	-0.00692573	0.00148603	3.2e-06	4.72181e-05	21.7207
rs5748573	G	A	0.612619	0.00918665	0.00179603	3.09999e-07	5.68743e-05	26.1629
SE, standard error; SNP, single nucleotide polymorphism.

## Sheet: Table S5
Table S5. Information on SNPs used as instrumental variables for little contact with family or friends (n=109)
SNP	Effect allele	Other allele	Eaf	Beta	SE	P-value	R2	F-statistic
rs10055553	A	G	0.143474	-0.0164677	0.00333294	7.79992e-07	5.30873e-05	24.4123
rs1013913	G	C	0.388251	-0.01086	0.00237344	4.70002e-06	4.55288e-05	20.9364
rs10145863	A	G	0.108366	-0.0182794	0.00372826	9.40005e-07	5.22747e-05	24.0386
rs10733757	G	T	0.77276	-0.0131805	0.00276529	1.89998e-06	4.94042e-05	22.7185
rs10779271	G	A	0.31253	0.0135931	0.00249865	5.30005e-08	6.43578e-05	29.5954
rs10822145	T	C	0.475689	-0.0106836	0.00231951	4.09996e-06	4.61345e-05	21.2149
rs111327786	G	A	0.199326	0.0147072	0.00293084	5.19996e-07	5.47589e-05	25.1811
rs11210935	A	G	0.792956	-0.0131202	0.00285423	4.30002e-06	4.595e-05	21.1301
rs112862689	A	C	0.043613	-0.0277098	0.00574294	1.40001e-06	5.06266e-05	23.2807
rs114808440	A	G	0.017697	0.0413319	0.00901252	4.49997e-06	4.57363e-05	21.0318
rs115315671	T	C	0.021606	-0.0402932	0.00796039	4.20001e-07	5.57152e-05	25.6208
rs117036483	A	T	0.028391	0.0332321	0.00709991	2.90001e-06	4.76422e-05	21.9083
rs117119938	G	C	0.02248	0.0386124	0.0081988	2.5e-06	4.82319e-05	22.1795
rs117173234	A	G	0.034723	0.0318595	0.00632258	4.70002e-07	5.52164e-05	25.3914
rs117516838	C	T	0.027231	-0.0346539	0.00718248	1.40001e-06	5.06216e-05	23.2784
rs11767676	C	T	0.510573	-0.0118267	0.00232185	3.50002e-07	5.64205e-05	25.9452
rs12044657	C	T	0.650321	-0.0144417	0.00242269	2.5e-09	7.72699e-05	35.5336
rs12326476	C	T	0.277914	-0.0161769	0.00258759	4.09996e-10	8.49895e-05	39.0839
rs12699477	C	T	0.379161	-0.0124455	0.00238738	1.89998e-07	5.90961e-05	27.1756
rs13138733	A	G	0.733267	-0.014176	0.00262426	6.59994e-08	6.34554e-05	29.1804
rs1317867	G	A	0.511947	-0.0114226	0.00233604	1e-06	5.19936e-05	23.9093
rs13249393	T	C	0.347457	0.0121708	0.00243367	5.69994e-07	5.43869e-05	25.01
rs1392446	T	C	0.552163	0.0129809	0.00233271	2.59998e-08	6.73382e-05	30.9661
rs139359183	A	G	0.014599	-0.0489731	0.00994137	8.40001e-07	5.27719e-05	24.2673
rs1412830	T	C	0.374006	0.0113664	0.00240029	2.19999e-06	4.87641e-05	22.4242
rs1434613	A	G	0.866961	0.0159044	0.00342325	3.40001e-06	4.69396e-05	21.5852
rs1441098	T	A	0.544435	-0.0143207	0.00232988	7.90005e-10	8.21539e-05	37.7798
rs144367323	A	G	0.265289	0.0132526	0.00263153	4.79999e-07	5.51524e-05	25.362
rs150555362	T	C	0.011229	0.0652597	0.0139561	2.90001e-06	4.75493e-05	21.8655
rs16991639	G	A	0.31665	-0.0119645	0.0024965	1.6e-06	4.99467e-05	22.968
rs17008402	G	A	0.318944	0.0119109	0.0024804	1.6e-06	5.01449e-05	23.0592
rs17440080	A	T	0.081023	0.0228151	0.00448766	3.69999e-07	5.62061e-05	25.8466
rs17563464	A	C	0.223308	0.0156366	0.00282352	3.09999e-08	6.66924e-05	30.6691
rs17614190	T	C	0.064948	-0.0294542	0.00473989	5.19996e-10	8.397e-05	38.615
rs1877206	A	C	0.637598	-0.0113122	0.00240383	2.5e-06	4.8158e-05	22.1455
rs1933720	C	T	0.366054	-0.018566	0.00242024	1.69981e-14	0.000127958	58.8461
rs2008156	C	T	0.192329	0.0193147	0.00294088	5.10035e-11	9.37958e-05	43.134
rs2052511	T	C	0.622169	0.0132005	0.00239311	3.50002e-08	6.61652e-05	30.4266
rs2092564	C	G	0.324999	-0.0134948	0.00247488	5e-08	6.46546e-05	29.7319
rs2138230	C	G	0.445712	-0.0115541	0.00237798	1.2e-06	5.13377e-05	23.6077
rs2151502	A	G	0.749095	0.0162431	0.00267475	1.29999e-09	8.01935e-05	36.8782
rs2170772	A	G	0.477544	0.010812	0.0023259	3.29997e-06	4.69907e-05	21.6087
rs2179517	C	G	0.453878	-0.0142488	0.00231909	8e-10	8.20897e-05	37.7502
rs2306593	T	C	0.488336	-0.0106415	0.00232052	4.49997e-06	4.57318e-05	21.0297
rs2339672	G	T	0.84224	0.0155141	0.00317501	1e-06	5.1921e-05	23.876
rs2396335	G	C	0.843954	-0.0152204	0.00320314	2e-06	4.91e-05	22.5787
rs2410941	A	C	0.527837	-0.0132639	0.00231723	1e-08	7.12485e-05	32.7644
rs270715	A	G	0.268236	0.0122452	0.00262707	3.09999e-06	4.72466e-05	21.7263
rs2737226	C	T	0.607741	-0.0172124	0.00237506	4.30031e-13	0.000114205	52.5209
rs2791743	A	T	0.226818	-0.0131411	0.00286337	4.39997e-06	4.58027e-05	21.0623
rs2796793	A	G	0.461805	0.0118195	0.00232335	3.59998e-07	5.62791e-05	25.8802
rs28478597	G	A	0.092512	-0.0187857	0.00401584	2.90001e-06	4.75865e-05	21.8827
rs28687780	A	G	0.160769	-0.0148847	0.00318515	2.99999e-06	4.749e-05	21.8383
rs2925313	T	G	0.599761	0.0129548	0.00236774	4.49997e-08	6.5098e-05	29.9358
rs297151	C	A	0.924871	0.0201551	0.00439474	4.49997e-06	4.5739e-05	21.033
rs3026390	C	T	0.516644	-0.010633	0.00231322	4.30002e-06	4.59474e-05	21.1289
rs34345745	C	T	0.434203	0.0111101	0.00237435	2.90001e-06	4.76133e-05	21.895
rs35393280	C	A	0.246454	-0.0217001	0.0026845	6.29941e-16	0.000142082	65.3424
rs35497369	C	T	0.283206	0.0159154	0.00258305	7.19996e-10	8.25537e-05	37.9636
rs3754963	T	A	0.255021	-0.0137971	0.00265527	2e-07	5.87132e-05	26.9995
rs3772912	G	A	0.362794	0.016537	0.00240732	6.4003e-12	0.000102613	47.1893
rs3784060	G	T	0.291139	0.0129952	0.0025487	3.40001e-07	5.65336e-05	25.9972
rs3930612	A	T	0.775036	-0.013371	0.00278845	1.6e-06	5.00015e-05	22.9932
rs4129585	C	A	0.560789	-0.0122887	0.0023307	1.29999e-07	6.04527e-05	27.7995
rs4270922	A	G	0.246145	-0.0129779	0.00269258	1.40001e-06	5.05187e-05	23.2311
rs4569915	G	A	0.319404	-0.0116236	0.00248156	2.80001e-06	4.77105e-05	21.9397
rs4775511	C	A	0.198644	-0.0135923	0.00290246	2.80001e-06	4.76909e-05	21.9307
rs4887041	T	C	0.206661	-0.0131202	0.00286491	4.70002e-06	4.56081e-05	20.9728
rs4905125	T	C	0.77935	-0.0128283	0.00279415	4.39997e-06	4.58376e-05	21.0784
rs4955240	C	G	0.547326	0.0115535	0.00232358	6.59994e-07	5.3764e-05	24.7235
rs4957976	G	A	0.841741	0.0148008	0.00320729	3.89996e-06	4.63102e-05	21.2957
rs579257	G	T	0.093921	-0.0198146	0.00396596	5.80003e-07	5.42817e-05	24.9616
rs62086906	C	T	0.210148	-0.0157891	0.00284385	2.80001e-08	6.70309e-05	30.8247
rs62260755	G	C	0.222001	0.0134692	0.00279945	1.5e-06	5.03407e-05	23.1492
rs62515105	A	G	0.017745	-0.0422071	0.00895873	2.5e-06	4.82681e-05	22.1961
rs6452817	C	T	0.830607	-0.0149463	0.00311671	1.6e-06	5.00099e-05	22.9971
rs662977	G	A	0.627534	-0.0114652	0.00240807	1.89998e-06	4.92954e-05	22.6685
rs67052468	G	C	0.33882	0.0118044	0.00245064	1.5e-06	5.04556e-05	23.2021
rs6712912	T	G	0.708822	-0.0121456	0.00256015	2.1e-06	4.89428e-05	22.5064
rs672666	C	T	0.050836	-0.0247018	0.00527122	2.80001e-06	4.77548e-05	21.96
rs6730157	G	A	0.280187	-0.0118295	0.00254463	3.29997e-06	4.69965e-05	21.6113
rs6816527	A	T	0.295576	0.0122216	0.00253824	1.5e-06	5.04164e-05	23.184
rs7068160	G	A	0.18725	-0.0154309	0.00298096	2.30001e-07	5.82703e-05	26.7959
rs709704	C	T	0.394229	0.0109474	0.00236721	3.79997e-06	4.65083e-05	21.3868
rs7116523	G	T	0.46135	-0.0111194	0.00233787	2e-06	4.9193e-05	22.6214
rs71325468	C	G	0.022594	0.0390428	0.00787921	7.19996e-07	5.33944e-05	24.5536
rs71616679	C	T	0.179415	0.0140241	0.00302691	3.59998e-06	4.66803e-05	21.4659
rs7188873	G	A	0.622795	0.0120577	0.00238973	4.49997e-07	5.53618e-05	25.4583
rs7243921	A	G	0.288288	0.0130075	0.0025535	3.50002e-07	5.64279e-05	25.9486
rs73377588	A	T	0.006592	-0.069855	0.0145677	1.6e-06	5.00028e-05	22.9938
rs7425126	G	A	0.386142	-0.0115801	0.00237968	1.09999e-06	5.14953e-05	23.6802
rs7449072	A	G	0.278598	0.0126763	0.00259684	1.09999e-06	5.18173e-05	23.8283
rs74967575	A	T	0.176304	0.0191423	0.00303826	2.99999e-10	8.63184e-05	39.6951
rs7548367	C	G	0.661664	-0.0118861	0.00245144	1.2e-06	5.1123e-05	23.509
rs755345	C	T	0.40153	0.0115975	0.00238413	1.09999e-06	5.14576e-05	23.6628
rs7565967	T	G	0.510989	0.0106888	0.00231854	4e-06	4.6218e-05	21.2533
rs76586805	C	T	0.100567	0.0213854	0.0038521	2.80001e-08	6.70214e-05	30.8204
rs7729297	G	C	0.060475	-0.0225279	0.00487378	3.79997e-06	4.64614e-05	21.3652
rs7735658	T	G	0.511728	0.0118037	0.00231312	3.29997e-07	5.66263e-05	26.0398
rs77497827	G	A	0.465411	0.0129221	0.00258288	5.60003e-07	5.44298e-05	25.0297
rs7797435	A	C	0.518175	0.0129478	0.00231634	2.30001e-08	6.79455e-05	31.2454
rs7821664	G	C	0.270734	0.0134562	0.00260859	2.5e-07	5.78643e-05	26.6092
rs79207796	T	C	0.046375	0.0260059	0.00549846	2.19999e-06	4.86456e-05	22.3697
rs79512050	A	C	0.017133	-0.0483993	0.00902333	8.09991e-08	6.25634e-05	28.7702
rs862999	C	T	0.73423	0.0162108	0.00264443	8.79995e-10	8.17169e-05	37.5788
rs9399114	C	T	0.382939	0.0118421	0.00238161	6.59994e-07	5.37645e-05	24.7237
rs9610975	G	A	0.331372	-0.0117671	0.00245873	1.7e-06	4.98079e-05	22.9042
rs9962650	G	C	0.422694	0.0138624	0.00234835	3.59998e-09	7.57741e-05	34.8457
rs997643	A	C	0.026534	-0.032635	0.00687262	2e-06	4.90348e-05	22.5487
SE, standard error; SNP, single nucleotide polymorphism.

## Sheet: Table S6
Table S6. Information on SNPs used as instrumental variables for fewer leisure/social activities (n=81)
SNP	Effect allele	Other allele	Eaf	Beta	SE	P-value	R2	F-statistic
rs10111955	G	A	0.265939	-0.00503612	0.00108292	3.29997e-06	4.68738e-05	21.6271
rs10119773	G	A	0.536555	0.00446097	0.000969048	4.20001e-06	4.59303e-05	21.1917
rs1024582	G	A	0.65309	0.00529006	0.00100792	1.5e-07	5.97028e-05	27.5465
rs10268706	A	G	0.7272	0.00490844	0.00107418	4.90004e-06	4.52548e-05	20.88
rs10516785	C	T	0.213544	-0.00617984	0.00116794	1.2e-07	6.0679e-05	27.997
rs10861629	A	C	0.385191	-0.00461061	0.000986975	2.99999e-06	4.72972e-05	21.8224
rs11072415	T	C	0.466488	-0.00474248	0.000962172	8.30004e-07	5.26544e-05	24.2943
rs11241698	A	G	0.271197	0.00515508	0.00108061	1.79999e-06	4.93245e-05	22.7578
rs113901037	A	G	0.183772	0.00663173	0.00123602	8.09991e-08	6.23918e-05	28.7873
rs114827616	T	C	0.017861	0.0171124	0.00360721	2.1e-06	4.87764e-05	22.5049
rs115308352	A	G	0.044978	0.011036	0.0023141	1.89998e-06	4.92935e-05	22.7435
rs1156954	A	G	0.323651	0.00501236	0.00102693	1.09999e-06	5.16336e-05	23.8232
rs115774037	C	T	0.025744	0.0151478	0.00300351	4.60002e-07	5.51275e-05	25.4354
rs116600506	C	T	0.056308	-0.00961846	0.00208378	3.89996e-06	4.61784e-05	21.3062
rs11688818	G	A	0.548046	-0.00484812	0.000963576	4.90004e-07	5.48659e-05	25.3147
rs11802979	T	C	0.362859	0.00473398	0.0010059	2.5e-06	4.80036e-05	22.1483
rs118083167	T	A	0.0315	-0.0144499	0.00275191	1.5e-07	5.97567e-05	27.5714
rs12354003	G	A	0.077653	-0.00868393	0.00179058	1.2e-06	5.0977e-05	23.5203
rs12364195	G	C	0.140128	0.00641479	0.00138545	3.69999e-06	4.64638e-05	21.4379
rs12464169	C	G	0.191999	-0.00615686	0.00121285	3.79997e-07	5.58511e-05	25.7693
rs12655164	C	T	0.285274	0.00501934	0.00106075	2.19999e-06	4.85286e-05	22.3906
rs12747700	A	G	0.334085	-0.00473393	0.00101985	3.50002e-06	4.66984e-05	21.5461
rs12889064	G	T	0.205958	0.00660477	0.00118404	2.39999e-08	6.7438e-05	31.1158
rs12911832	T	A	0.284142	-0.00503186	0.00106038	2.1e-06	4.8805e-05	22.5181
rs12948326	G	T	0.350564	0.0046741	0.00100648	3.40001e-06	4.6743e-05	21.5667
rs13011181	C	T	0.239763	-0.00784403	0.00112316	2.90001e-12	0.000105706	48.7746
rs143476483	T	G	0.016407	-0.01848	0.00386333	1.7e-06	4.95919e-05	22.8812
rs144830646	A	G	0.007696	-0.0263073	0.00546727	1.5e-06	5.01812e-05	23.1531
rs1462448	T	G	0.375411	0.00491629	0.000992622	7.29995e-07	5.31662e-05	24.5304
rs1496652	C	T	0.266711	0.00544693	0.0010876	5.49997e-07	5.43617e-05	25.0821
rs1501873	G	C	0.187383	0.00622902	0.00123468	4.49997e-07	5.51643e-05	25.4524
rs1563691	A	G	0.061108	-0.00965939	0.00202955	1.89998e-06	4.90942e-05	22.6516
rs16991737	G	A	0.191943	-0.00592676	0.00121842	1.09999e-06	5.12826e-05	23.6613
rs1884447	A	G	0.400579	-0.00476177	0.000976272	1.09999e-06	5.15614e-05	23.7899
rs192584731	A	G	0.02097	0.0186251	0.00343386	5.80003e-08	6.37611e-05	29.4192
rs202833	A	G	0.953759	-0.0104324	0.0022828	4.90004e-06	4.52652e-05	20.8848
rs2034414	A	C	0.535663	-0.00455711	0.00096283	2.19999e-06	4.85524e-05	22.4015
rs2043145	G	A	0.423344	0.00567343	0.000968154	4.60002e-09	7.44255e-05	34.34
rs2124713	T	C	0.437175	0.00458568	0.000964436	2e-06	4.89994e-05	22.6078
rs2273405	A	G	0.164375	0.00663095	0.00129606	3.09999e-07	5.6732e-05	26.1758
rs2332315	T	C	0.844036	0.00664586	0.00132273	5.1e-07	5.47127e-05	25.244
rs2492553	A	C	0.543121	-0.0045414	0.000962845	2.39999e-06	4.82167e-05	22.2467
rs2523566	C	T	0.839051	0.00695143	0.00129983	8.9e-08	6.19869e-05	28.6005
rs2622105	G	T	0.501407	-0.00500943	0.00099881	5.30005e-07	5.45179e-05	25.1541
rs2675020	G	C	0.741894	0.00572226	0.00109384	1.7e-07	5.93135e-05	27.3669
rs2675638	A	G	0.419443	-0.00541701	0.000966391	2.1e-08	6.80982e-05	31.4204
rs28428635	A	G	0.319768	0.00496103	0.00102528	1.29999e-06	5.07444e-05	23.413
rs2965424	C	T	0.85312	-0.00707346	0.00135316	1.7e-07	5.92231e-05	27.3252
rs3018538	A	G	0.220717	-0.00556957	0.00115326	1.40001e-06	5.05497e-05	23.3231
rs30244	A	G	0.391533	-0.00451412	0.000983315	4.39997e-06	4.56765e-05	21.0746
rs3197999	A	G	0.286247	-0.00688492	0.00105859	7.8001e-11	9.16756e-05	42.3
rs34062996	A	G	0.606722	-0.00525331	0.000989094	1.09999e-07	6.11387e-05	28.2091
rs35291206	G	C	0.334432	-0.00566521	0.00102291	3.09999e-08	6.64783e-05	30.6729
rs410671	G	A	0.587907	0.00545332	0.000978348	2.5e-08	6.73376e-05	31.0694
rs4247450	C	A	0.68795	-0.0057687	0.00103302	2.30001e-08	6.75866e-05	31.1843
rs4287017	A	G	0.567499	0.00454981	0.00096377	2.30001e-06	4.83026e-05	22.2863
rs4470910	T	C	0.182253	-0.0076586	0.00123909	6.4e-10	8.27959e-05	38.2024
rs4697257	G	T	0.234897	0.00590062	0.00112722	1.7e-07	5.93887e-05	27.4016
rs4749984	G	C	0.2294	-0.00554543	0.00114218	1.2e-06	5.10894e-05	23.5722
rs4886031	C	T	0.721071	-0.00504317	0.00106874	2.39999e-06	4.82607e-05	22.267
rs4939511	G	A	0.157502	-0.00674874	0.00134381	5.1e-07	5.46635e-05	25.2213
rs56015805	A	T	0.015621	-0.0186093	0.00396282	2.69998e-06	4.7795e-05	22.0521
rs62040912	G	A	0.341932	-0.00482471	0.00100797	1.7e-06	4.96566e-05	22.9111
rs62453419	G	A	0.252659	0.00552908	0.00110725	5.89997e-07	5.40434e-05	24.9352
rs62466809	G	A	0.383637	-0.00481199	0.000984193	1e-06	5.18105e-05	23.9049
rs6681270	C	T	0.353008	-0.00530171	0.0010188	2e-07	5.86922e-05	27.0802
rs67299572	G	T	0.17876	-0.00621576	0.00126395	8.79995e-07	5.24152e-05	24.1839
rs6855246	G	A	0.081071	0.00879546	0.00181772	1.29999e-06	5.07449e-05	23.4132
rs7226485	A	C	0.351212	0.00496772	0.00100137	7.00003e-07	5.33401e-05	24.6107
rs72687684	A	C	0.074151	0.0085919	0.00182351	2.5e-06	4.81164e-05	22.2004
rs72994892	C	T	0.036964	-0.0122115	0.00256117	1.89998e-06	4.9271e-05	22.7331
rs73131048	A	C	0.235184	-0.00517188	0.00113038	4.79999e-06	4.53712e-05	20.9337
rs73716209	T	C	0.453605	-0.00474608	0.000972397	1.09999e-06	5.16312e-05	23.8222
rs74026019	G	A	0.199432	-0.0059306	0.0012662	2.80001e-06	4.75471e-05	21.9377
rs7575236	A	G	0.023429	0.015184	0.00328449	3.79997e-06	4.63199e-05	21.3715
rs77433555	A	G	0.04023	-0.011805	0.00243026	1.2e-06	5.11394e-05	23.5953
rs7934066	T	A	0.570672	0.00469453	0.000967325	1.2e-06	5.10468e-05	23.5525
rs79640027	A	G	0.197369	0.00572869	0.00120898	2.19999e-06	4.86634e-05	22.4528
rs847687	G	T	0.477443	0.00530029	0.000956607	2.99999e-08	6.65357e-05	30.6994
rs9881807	A	G	0.303431	-0.00538008	0.00104363	2.5e-07	5.75985e-05	26.5756
rs9979962	A	G	0.746633	-0.00538076	0.00110622	1.09999e-06	5.12783e-05	23.6593
SE, standard error; SNP, single nucleotide polymorphism.

## Sheet: Table S7
Table S7. Information on SNPs used as instrumental variables for social isolation behavior identified by Socrates et al. (n=17)
SNP	Effect allele	Other allele	Eaf	Beta	SE	P-value	R2	F-statistic
rs10099728	T	C	0.177369	-0.0196416	0.00292272	1.81e-11	0.000101115	45.1624
rs1115910	A	G	0.493239	0.0130581	0.00224483	5.99e-09	7.57601e-05	33.8369
rs2151502	G	A	0.251081	0.0167641	0.00258138	8.35e-11	9.44269e-05	42.175
rs2365132	G	A	0.806117	-0.0160798	0.00283455	1.4e-08	7.20513e-05	32.1804
rs2410941	C	A	0.47208	-0.0135211	0.00223983	1.57e-09	8.15904e-05	36.4411
rs2431611	C	A	0.441107	0.0124206	0.00225932	3.85e-08	6.76676e-05	30.2223
rs2721940	A	C	0.398094	-0.0150774	0.00228594	4.23e-11	9.74005e-05	43.5032
rs28567442	C	T	0.411122	0.0140188	0.0022675	6.31e-10	8.55796e-05	38.223
rs35393280	A	C	0.753212	-0.0206573	0.00259148	1.57e-15	0.000142256	63.5403
rs3772912	A	G	0.637281	0.0166613	0.0023234	7.44e-13	0.000115133	51.4242
rs3784060	T	G	0.709241	0.0145462	0.00246561	3.64e-09	7.79286e-05	34.8055
rs4587178	T	C	0.616846	0.0154201	0.00230741	2.34e-11	9.99912e-05	44.6604
rs4678803	G	A	0.71671	0.0163309	0.0024829	4.79e-11	9.6859e-05	43.2613
rs62086906	T	C	0.790133	-0.0156542	0.00274636	1.2e-08	7.27437e-05	32.4896
rs62089039	G	A	0.664635	-0.0134865	0.00237535	1.37e-08	7.21759e-05	32.236
rs72627231	C	T	0.671	-0.013161	0.00238858	3.59e-08	6.7975e-05	30.3596
rs862995	G	A	0.279777	0.0152665	0.00249931	1.01e-09	8.35377e-05	37.311
SE, standard error; SNP, single nucleotide polymorphism.

## Sheet: Table S8
Table S8. Definition of outcome measures in the FinnGen consortium in MR analyses
Outcomes	FinnGen
	ICD-8 codes	ICD-9 codes	ICD-10 codes
Lung cancer	152	162	C34
Stroke
Peripheral arterial disease	443	443	I73
Hypertension	400|401|402|403|404	4019X|4029A|4029B|4039A|4040A|4059A|4059B|4372A|4059X	I10-I15, I67.4
Venous thromboembolism	450|451|671|6739	415|451|6713|6714|6732	I26, I80, O87.1, O88.2
Chronic liver disease	-	-	K70-K77, K77.0*B96.8
Diverticular disease of intestine	562	562	K57
Type 2 diabetes mellitus	-	250.A	E11
Obesity	-	-	E66
Hyperplasia of prostate	600	600	N40
Anaemias
Gout	2740	2740	M10
Rheumatoid arthritis	712[1-3]	7140A|7140B|7241|7142	M05, M06
Spondylosis	-	721[0-4]	M47
Chronic obstructive pulmonary disease
Depression	-	2961|2968|3004	F32, F33
Anxiety	300[0-2]|30030|300[5-9]|305|30680|30799	300[0-3|6-9]|3078A|309	F40-F48
Bipolar affective disorder	296	296[2-7]	F31
Psychoactive substance abuse	291|30[3-4]	29[1-2]|30[3-5]	F10-F19
Suicide	E95	E95	X60-X84
Pneumonia
ICD, International Classification of Diseases; MR, Mendelian randomization.

## Sheet: Table S9
Table S9. Baseline characteristics of participants after propensity score matching
Characteristics	Total	Not isolated	Socially isolated	SMD
	(N =141,594)	(N = 70,797)	(N = 70,797)
Age (years) (mean (SD))	56.0 (8.1)	56.0 (8.2)	56.1 (7.9)	0.0113
Sex, female, n (%)	70,168 (49.6%)	35,034 (49.5%)	35,134 (49.6%)	0.0028
Ethnicity, White, n (%)	131,390 (92.8%)	65,660 (92.7%)	65730 (92.8%)	0.0038
Assessment center, n (%)				0.004
England	126,450 (89.3%)	63,250 (89.3%)	63,200 (89.3%)
Scotland	9,982 (7.0%)	5,004 (7.1%)	4,978 (7.0%)
Wales	5,162 (3.6%)	2,543 (3.6%)	2,619 (3.7%)
Townsend deprivation indexa	-1.1 [-3.1; 2.1]	-1.1 [-3.1; 2.1]	-1.1 [-3.1; 2.1]	0.0071
College or university degree, n (%)	47,143 (33.3%)	23,641 (33.4%)	23,502 (33.2%)	0.0042
Currently employed, n (%)	84,641 (59.8%)	41,295 (58.3%)	43,346 (61.2%)	0.0591
Smoking status, n (%)				0.0049
Never	70,611 (49.9%)	34,860 (49.2%)	35,751 (50.5%)
Previous	49,231 (34.8%)	25,634 (36.2%)	23,597 (33.3%)
Current	21,752 (15.4%)	10,303 (14.6%)	11,449 (16.2%)
Alcohol intake frequency, n (%)				0.0044
Not current	16,917 (11.9%)	8,528 (12.0%)	8,389 (11.8%)
Two or less times a week	74,031 (52.3%)	36,775 (51.9%)	37,256 (52.6%)
Three or more times a week	50,646 (35.8%)	25,494 (36.0%)	25,152 (35.5%)
BMI (kg/m2 ) (mean (SD))	27.7 (5.1)	27.7 (4.9)	27.7 (5.2)	0.0049
Physical activity (minute/week) (mean (SD))	331.5 (476.8)	333.5 (439.0)	329.4 (511.8)	0.008
Loneliness status, loneliness, n (%)	14,510 (10.2%)	7,252 (10.2%)	7,258 (10.3%)	0.0003
An SMD <0.1 indicates no major imbalance. All SMD values were <0.1 in the each propensity score-matched cohort. aPositive values of the index will indicate areas with high material deprivation, whereas those with negative values will indicate relative affluence. BMI, body mass index. SMD; standardised mean difference.

[truncated: 19 more sheets: Table S10, Table S11, Table S12, Table S13, Table S14, Table S15, Table S16, Table S17, Table S18, Table S19, Table S20, Table S21, Table S22, Table S23, Table S24, Table S25, Table S26, Table S27, Table S28]
